# Supplementary material for: Homopolymeric tracts represent a general regulatory mechanism in prokaryotes
Source: BMC Genomics. 2010 Feb 9;11:102. doi: 10.1186/1471-2164-11-102 (PMC2831843; doi:10.1186/1471-2164-11-102)
Supplement: Additional file 1 — Distribution of homopolymeric tracts in coding genes of 99 prokaryotic chromosomes. Columns contain species name, NCBI accession numbers of their respective chromosomes, nucleotide frequencies, GC content, total length of the coding genes summed in each chromosome, total number of coding genes in each chromosome, observed and expected numbers and an associated Z-score for each HT in each chromosome. [file 1471-2164-11-102-S1.XLS]

## Sheet: Sheet1
Additional File 1
Species	Accession_Number	Frequency_Aa	Frequency_Ta	Frequency_Ca	Frequency_Ga	Frequency_GC	Total_CDS_length	Number_of_genes	Observedb_1A	Expectedc_1A	Z-scored_1A	Observed_1T	Expected_1T	Z-score_1T	Observed_1C	Expected_1C	Z-score_1C	Observed_1G	Expected_1G	Z-score_1G	Observed_2A	Expected_2A	Z-score_2A	Observed_2T	Expected_2T	Z-score_2T	Observed_2C	Expected_2C	Z-score_2C	Observed_2G	Expected_	Z-score_2G	Observed_3A	Expected_3A	Z-score_3A	Observed_3T	Expected_3T	Z-score_3T	Observed_3C	Expected_3C	Z-score_3C	Observed_3G	Expected_3G	Z-score_3G	Observed_4A	Expected_4A	Z-score_4A	Observed_4T	Expected_4T
BACTERIA
Aquifex aeolicus	NC_000918	0.325751	0.237607	0.193196	0.243446	0.436642	1454004	1529	184314	215543	-72.8862	153359	200940	-114.342	165334	182944	-44.0361	171419	202741	-74.9887	63174	70139.4	-26.9599	50919	47694.8	15.0122	34450	35307	-4.61722	60280	49304.6	50.2897	28137	22823.9	35.4482	18181	11320.7	64.7303	11847	6813.99	61.1151	15857	11990.4	35.4585	11299	7427.09	45.0435	5579	2687.05
Alkaliphilus metalliredigens	NC_009633	0.344375	0.281337	0.154622	0.219666	0.374288	4090620	4625	593438	606244	-17.8212	532155	594909	-88.0154	398662	452211	-84.4355	496190	547506	-74.5194	193453	208540	-33.9142	170485	167181	8.25127	84330	69842.7	55.293	139524	120132	56.7888	71172	71734.7	-2.11983	54013	46981	32.6311	16991	10787	59.8132	27699	26359.1	8.27945	27925	24675.7	20.7477	17665	13202.5
Alkaliphilus oremlandii	NC_009922	0.348271	0.280831	0.153319	0.217578	0.370898	2637030	2836	384204	390540	-10.985	346729	383342	-63.9687	261186	289948	-56.6177	321119	351457	-54.9689	122124	135868	-38.2871	106282	107539	-3.91306	56432	44406.8	57.5522	93819	76387.3	64.0059	47393	47268	0.580408	35811	30167.7	32.6786	8390	6801.07	19.292	15527	16602.4	-8.37222	19210	16444.4	21.6348	11870	8462.91
Actinobacillus pleuropneumoniae	NC_010278	0.29954	0.278993	0.193121	0.228347	0.421467	1921949	2036	217380	282720	-133.066	209259	278978	-142.769	243329	241773	3.38442	256327	261489	-10.8605	83817	84596.2	-2.74023	89380	77750.5	42.5785	54083	46641.9	34.8809	74692	59647	62.5826	32968	25313.1	48.4344	31782	21668.8	69.0935	5624	8997.97	-35.6525	8249	13605.8	-46.0879	12206	7574.23	53.3259	8769	6039.04
Bacillus anthracis	NC_005945	0.3451	0.294654	0.150868	0.209378	0.360246	4397163	5287	599969	651655	-69.3773	534886	645246	-148.739	494736	478526	24.8221	578497	575862	3.7255	207005	224616	-38.1476	212041	189896	51.9545	70578	72107.7	-5.74378	128806	120428	24.4803	83299	77421.7	21.3117	67594	55886.3	49.8432	7912	10865.7	-28.3708	19804	25184.7	-34.003	34500	26686	47.9796	21139	16447.3
Buchnera aphidicola	NC_008513	0.432662	0.354149	0.0931828	0.120006	0.213189	354207	357	45507	49403.4	-18.8991	44721	52382.7	-36.2663	25494	27147	-10.4408	27282	32926	-32.6592	15908	21353.5	-38.4444	18098	18532.6	-3.27941	3449	2527.09	18.405	6618	3947.34	42.7467	6978	9229.53	-23.7487	6354	6556.68	-2.52659	170	235.244	-4.25523	495	473.227	1.00154	3542	3989.24	-7.12145	2827	2319.7
Borrelia burgdorferi	NC_001318	0.376036	0.335746	0.119289	0.168929	0.288218	853420	851	101848	125093	-71.1471	94012	126555	-99.1271	74502	78985.7	-16.7476	90301	99613.6	-31.3953	42133	46992.7	-23.0628	42158	42448	-1.44391	10218	9412.77	8.34589	18891	16810.8	16.2044	17622	17653.3	-0.238316	15912	14237.5	14.1523	1726	1121.72	18.0542	3587	2836.99	14.1046	8903	6631.67	28.0007	7734	4775.41
Bacillus cereus	NC_009674	0.343301	0.292837	0.153248	0.210614	0.363862	3245952	3833	436730	481156	-69.3995	388477	475808	-137.052	366857	356809	17.8301	425165	426267	-1.81107	151447	164986	-34.2155	155745	139170	45.4174	54476	54615.9	-0.603568	95984	89671.9	21.3766	60502	56573.1	16.6647	49496	40705.8	43.8446	6076	8359.9	-25.0114	15316	18863.8	-25.907	26320	19398.6	49.8441	15700	11906.1
Brucella melitensis	NC_003317	0.204503	0.21267	0.2872	0.295627	0.582828	1818622	2059	195542	235490	-88.231	213582	239899	-57.6685	291798	265619	54.9705	281164	266996	29.6861	57888	48103.7	45.2134	52230	50961.5	5.69987	88375	76199.5	45.063	95407	78841.9	60.3189	12198	9826.2	23.9919	14902	10825.7	39.2952	14175	21859.7	-52.2925	16718	23281.4	-43.2943	4273	2007.2	50.6018	4402	2299.69
Bordetella pertussis	NC_002929	0.161655	0.157089	0.346851	0.334405	0.681256	3376575	3436	354546	383779	-50.123	390188	377007	22.7756	580495	500165	123.072	573476	500741	111.381	78728	61976.7	67.9144	52107	59163.4	-29.2684	215564	173306	104.221	203920	167280	91.8934	8386	10008.6	-16.2435	9447	9284.44	1.68941	41179	60050.4	-77.7059	39674	55882.3	-69.1407	1569	1616.3	-1.17671	1439	1456.99
Bacillus pumilus	NC_009848	0.313918	0.268416	0.190151	0.227514	0.417666	3221553	3681	435885	476527	-63.7834	395701	463197	-107.181	426931	401981	42.0642	448763	437670	18.0373	128282	149420	-55.999	127773	124188	10.376	75398	76350	-3.48689	107105	99462.7	24.6158	51716	46851.9	22.6377	42407	33295.9	50.1923	9846	14501.5	-38.7471	16553	22603.3	-40.3855	21787	14690.8	58.6812	13405	8926.93
Bacillus thuringiensis	NC_008600	0.34588	0.293523	0.150826	0.209771	0.360597	4355442	4736	593959	645315	-69.2706	529937	638650	-147.263	488860	473881	23.0491	572477	570866	2.28701	205343	222959	-38.3021	209199	187255	51.8394	70347	71395.9	-3.95831	127968	119621	24.4723	82769	77033.1	20.852	66261	54903.8	48.7787	7809	10756.6	-28.4561	19729	25065.8	-33.806	34465	26615.2	48.2648	20812	16098
Bacillus weihenstephanensis	NC_010184	0.344455	0.294406	0.150494	0.210645	0.361139	4348677	5155	591651	644518	-71.3558	527666	638033	-149.584	487315	472489	22.8465	571415	571121	0.417383	205474	221745	-35.4701	209598	187618	51.8772	69752	71022.3	-4.80623	128955	120162	25.7259	82128	76290.4	21.3233	66600	55170.5	48.9728	7895	10675.7	-26.9462	20203	25281.5	-32.0332	33631	26247.4	45.7136	21028	16223.2
Clostridium botulinum	NC_009495	0.402521	0.305879	0.108523	0.183077	0.2916	3156063	3572	466498	454194	19.7337	448189	465585	-27.6132	241326	272275	-62.048	346509	385800	-67.5185	159879	182616	-54.8195	126486	142252	-42.7774	41965	29514.6	72.8129	89279	70551.1	71.3105	70718	73423.6	-10.1037	48538	43462.6	24.5152	4732	3199.38	27.1096	12252	12901.6	-5.73112	32942	29521.1	20.0044	18566	13279.2
Campylobacter concisus	NC_009802	0.333045	0.264995	0.182078	0.219882	0.40196	1725323	1929	233665	255889	-47.6071	214335	247194	-71.4053	236420	210266	60.8673	246956	231022	35.6212	52463	85127.2	-114.827	41721	65432.1	-94.507	31564	38242	-34.5344	52489	50740.8	7.87756	36387	28319.5	48.3393	28164	17319.8	82.8177	4257	6955.26	-32.4195	7127	11144.5	-38.1801	16577	9421.11	73.9276	10254	4584.52
Corynebacterium jeikeium	NC_007164	0.19685	0.180696	0.309947	0.312507	0.622454	2201760	2104	265603	279706	-28.5409	262873	267173	-8.87444	345537	325233	38.5657	345698	325494	38.3628	64599	55007.5	41.4168	49010	48231	3.58652	115748	100709	48.5149	122832	101622	68.1266	8351	10817.9	-23.7764	8990	8706.84	3.04065	24836	31184.5	-36.2081	23090	31727.3	-48.8452	2431	2127.46	6.58419	1869	1571.79
Clostridium phytofermentans	NC_010001	0.340651	0.296497	0.151141	0.21171	0.362851	3967956	3902	570615	588231	-24.889	526444	582746	-79.8517	409604	432287	-36.5483	500369	522288	-32.5471	194172	200185	-13.7924	186230	172613	33.514	80909	65272.1	61.7152	132742	110465	67.9802	67153	68126.3	-3.7614	55420	51128.8	19.1013	7966	9855.59	-19.0575	18023	23363.6	-35.0431	26737	23184.5	23.4	18122	15144.6
Clostridium tetani	NC_004557	0.406524	0.302678	0.108096	0.182702	0.290797	2401098	2373	352372	344263	14.9342	338701	353696	-27.3051	183347	206518	-53.3334	263435	293161	-58.5946	124298	139813	-42.7594	94762	106950	-38.1294	31628	22301.6	62.744	68061	53508.1	63.6267	55117	56781.3	-7.06856	36577	32339.5	23.7242	3577	2408.32	23.8262	9072	9766.36	-7.0405	25920	23060.1	18.9242	13998	9778.79
Chlamydia trachomatis	NC_010287	0.284321	0.299051	0.200014	0.216613	0.416627	925503	874	123047	134880	-34.8621	119843	136096	-47.7052	120596	118525	6.44345	121589	123095	-4.61123	35506	38313.2	-14.6483	41074	40661.3	2.09298	23501	23684.3	-1.20636	26783	26638.9	0.895891	11817	10883	9.00678	13954	12148.3	16.4911	4381	4732.72	-5.12574	5864	5764.88	1.30955	4381	3091.33	23.2346	4952	3629.55
Chromobacterium violaceum	NC_005085	0.17868	0.164219	0.326486	0.330615	0.657101	4207479	4407	452319	507365	-82.4084	478846	482847	-6.11963	697093	623764	100.607	695040	623944	97.532	111938	90561	71.8135	75619	79209.7	-12.8803	262636	203437	134.548	271399	206069	147.579	15987	16164.5	-1.39861	14601	12994.1	14.1182	40852	66349.8	-99.7801	41359	68058.2	-103.183	4580	2885.24	31.5622	2958	2131.65
Dehalococcoides ethenogenes	NC_002936	0.262119	0.241727	0.237772	0.258382	0.496154	1321269	1580	166390	188726	-55.5348	170746	183780	-32.7688	147020	182661	-89.8345	160686	187921	-67.837	41493	49409.6	-36.3011	37416	44371.5	-33.5894	54145	43379.8	52.5579	59399	48497.4	50.4386	17993	12935.7	44.6854	14989	10712.9	41.4823	13277	10302.2	29.424	13527	12515.9	9.08137	6006	3386.64	45.0683	4721	2586.5
Deinococcus geothermalis	NC_008025	0.165992	0.164058	0.332072	0.337878	0.66995	2229963	2335	245191	257576	-25.9487	256051	255756	0.620215	359824	330705	54.8691	354015	330672	43.9876	49370	42710.9	32.5351	35197	41914.8	-33.1262	116766	109703	21.8695	124543	111610	39.721	5573	7082.24	-17.9624	9748	6869.26	34.7872	33824	36391.3	-13.5691	33607	37671	-21.1184	1649	1174.36	13.8541	1577	1125.77
Escherichia coli K-12	NC_010473	0.240374	0.240385	0.245507	0.273735	0.519242	3903727	4126	456724	541822	-124.579	506950	541831	-51.064	580338	545949	50.1838	593186	564087	41.8899	126969	130102	-8.83513	127695	130110	-6.81071	144286	133893	28.9047	177059	154247	59.2674	43003	31240.1	66.8203	38401	31243.5	40.6568	24756	32836.8	-44.7828	29376	42178.2	-62.6768	13895	7501.34	73.8923	10064	7502.5
Escherichia coli O157:H7	NC_002695	0.244882	0.238819	0.242607	0.273692	0.516299	4750371	5253	566194	663782	-129.145	617651	657769	-53.2938	696076	661578	45.7175	714087	686425	36.0986	156050	162369	-15.9571	152880	156914	-10.357	173883	160326	34.4455	215595	187661	65.7969	52710	39717.3	65.4692	45234	37432.6	40.4825	29692	38853.1	-46.6683	36577	51304.6	-65.3758	17501	9715.29	79.0708	12210	8929.73
Enterococcus faecalis	NC_004668	0.331161	0.287964	0.169924	0.210952	0.380876	2772438	3113	336804	411175	-125.681	302263	405134	-174.908	318379	324752	-11.9024	357282	364345	-12.555	135190	136012	-2.2864	127971	116533	34.2347	62442	55121.3	31.4964	85947	76772.8	33.5791	47342	44991.3	11.1736	44098	33519.6	58.1326	7465	9355.91	-19.5823	12908	16177.2	-25.7785	19770	14882.6	40.171	16427	9641.58
Enterobacter sakazakii	NC_009778	0.21254	0.208948	0.279908	0.298605	0.578513	3897672	4269	442637	513996	-106.827	482744	509923	-40.8252	654659	566195	127.168	651917	573103	112.73	100960	109125	-25.0704	94050	106430	-38.479	168225	158309	25.4448	191839	170944	51.6854	35116	23168	78.7319	31282	22214	61.0157	28278	44263.4	-76.4166	33664	50988.8	-77.2321	11508	4918.71	94.0131	8047	4636.47
Frankia alni	NC_008278	0.13055	0.139212	0.372305	0.357933	0.730238	6493560	6711	678734	641039	49.5923	726164	670034	72.4101	1098567	953699	160.615	1044692	959280	94.467	77566	83601.3	-21.0093	78993	93180.2	-46.8141	434147	354701	137.203	424007	343003	142.122	3735	10902.9	-68.7046	5467	12958.4	-65.875	106722	131920	-70.095	100660	122645	-63.3807	511	1421.9	-24.1593	683	1802.09
Francisella philomiragia	NC_010336	0.349671	0.319668	0.141762	0.188899	0.330661	1865763	1911	277221	276223	2.05661	280866	276322	9.36625	202031	194885	17.1041	232402	231976	0.94568	83745	96488.5	-42.1308	82258	88240.9	-20.6355	26272	27599.1	-8.04839	48473	43775	22.7226	33829	33704.6	0.683561	27572	28178.9	-3.64317	2861	3908.51	-16.7729	5917	8260.57	-25.8427	13189	11773.5	13.0874	10286	8998.67
Geobacter sulfurreducens	NC_002939	0.196399	0.187421	0.310437	0.305743	0.61618	3424278	3446	399207	434513	-57.3221	411633	423955	-20.218	493278	505922	-19.2566	452682	505069	-79.8391	96073	85252.3	37.5303	78062	79378.3	-4.72707	186870	156899	77.4625	193787	154266	102.972	15695	16726.6	-7.99633	16507	14862.2	13.5214	43072	48658.2	-25.5066	40088	47118.2	-32.6129	5033	3281.79	30.5838	3920	2782.68
Haemophilus influenzae	NC_009566	0.314703	0.298289	0.177113	0.209895	0.387008	1446777	1619	168237	214046	-107.27	165438	212700	-110.963	176042	173597	6.25622	188274	189684	-3.47378	65305	67285.5	-7.81928	70064	63375.3	27.172	31838	30711.8	6.49544	44016	39769.2	21.5947	24896	21151.2	25.9396	25125	18883	45.7243	4568	5433.38	-11.7622	6470	8338.01	-20.5166	10638	6648.9	49.0348	8274	5626.29
Helicobacter pylori	NC_008086	0.319232	0.283412	0.180558	0.216798	0.397356	1466445	1536	166846	217169	-117	148172	213591	-153.146	168385	177877	-24.0086	188817	195129	-15.3457	58491	69254.6	-41.9038	51248	60470.9	-38.3045	29279	32083.4	-15.831	35281	42259.3	-34.4465	25211	22085.1	21.1947	25919	17120.2	67.6433	8177	5786.83	31.4824	11271	9152.15	22.2179	12131	7042.88	60.7759	12255	4846.98
Kineococcus radiotolerans	NC_009664	0.123012	0.131946	0.387195	0.357847	0.745042	4320525	4480	431520	408881	37.2093	477496	429698	76.8384	711775	629042	112.86	707076	638282	93.2784	48700	50245	-6.93297	44213	56638.1	-52.5551	293616	243310	104.991	253400	228171	54.2718	749	6174.31	-69.0942	1271	7465.42	-71.7546	75864	94110.7	-60.1395	65382	81565.7	-57.2101	65	758.723	-25.1874	75	984.009
Lactobacillus helveticus	NC_010080	0.322847	0.299879	0.170339	0.206935	0.377274	1535781	1610	190138	227580	-85.0422	188383	225950	-85.5789	182418	180149	5.69066	199253	199995	-1.77831	82152	73396.4	33.1205	75491	67686.6	30.6823	33119	30654.2	14.2209	47595	41342.6	31.1734	23540	23671	-0.857882	24139	20276.5	27.3061	3696	5216.11	-21.0835	5986	8546.25	-27.7722	9423	7634.08	20.5258	8301	6074.13
Listeria innocua	NC_003212	0.337151	0.284507	0.169371	0.208971	0.378342	2677860	2968	333590	397128	-109.257	304618	390368	-148.499	320669	313067	14.4586	350096	350359	-0.476608	125157	133744	-24.0906	121319	110939	31.83	55084	52965.6	9.29733	80924	73133.9	29.2082	48976	45041.9	18.6951	39432	31528.1	44.7789	6552	8960.87	-25.4899	11243	15265.9	-32.6532	21086	15169.1	48.1786	15481	8960
Lactococcus lactis	NC_008527	0.327511	0.304587	0.167213	0.200689	0.367902	1981554	2384	232800	293840	-122.021	230119	292187	-124.364	231940	229908	4.50763	242150	254228	-25.6568	91962	96120.2	-13.7504	96135	88889.2	24.8683	39400	38397.4	5.16686	58425	50959.4	33.5056	35478	31442.6	22.9412	33065	27041.9	36.8803	5646	6412.82	-9.59128	9126	10214.7	-10.7997	15006	10285.4	46.6684	13119	8226.68
Listeria monocytogenes	NC_003210	0.332215	0.283356	0.172222	0.212207	0.384429	2621076	2846	326485	388724	-108.173	298314	381761	-146.12	315584	309451	11.7394	343743	345396	-3.01856	120881	129000	-23.1838	117986	108057	30.849	56134	53236.5	12.6877	82083	73215.8	33.2386	46898	42809.3	19.9254	38576	30585.3	45.9605	6736	9158.53	-25.3582	11293	15520	-34.0314	20019	14206.4	48.9001	14996	8657.09
Listeria monocytogenes	NC_002973	0.331564	0.283505	0.172674	0.212257	0.384931	2598741	2847	323098	385409	-108.763	295423	378553	-146.182	313062	307286	11.097	340805	342492	-3.09325	119750	127648	-22.6704	116631	107204	29.4052	56258	53002.3	14.2883	81272	72616.5	32.5787	46227	42277.1	19.369	38312	30359.6	45.9102	6597	9142.1	-26.6655	11331	15396.4	-32.8618	19967	14002.2	50.5448	14999	8597.65
Legionella pneumophila	NC_006369	0.313662	0.295252	0.182343	0.208742	0.391086	2915329	2878	376922	431139	-89.4527	360136	427865	-112.099	330069	355558	-45.6191	349872	381206	-54.4343	129173	135099	-16.5094	130657	126204	12.8169	73089	64769.7	33.0586	94449	79495.3	53.7761	44949	42333.5	12.8053	44559	37225.1	38.2574	13869	11798.7	19.0988	16419	16577.6	-1.23552	18124	13265.3	42.2818	15765	10979.9
Lactobacillus reuteri	NC_009513	0.314047	0.290958	0.180632	0.214363	0.394995	1706145	1900	209709	252372	-92.0051	204967	249797	-97.0875	200867	207005	-14.3929	214735	225878	-25.1713	92157	79168.5	47.2733	89735	72599.6	64.9956	41263	37350.1	20.4721	54516	48366.1	28.3696	25179	24834.9	2.19953	22735	21099.9	11.3268	6518	6739.1	-2.69867	9468	10356.4	-8.75612	9500	7790.62	19.4111	7453	6132.35
Listeria welshimeri	NC_008555	0.3399	0.292609	0.161815	0.205676	0.367491	2490468	2774	313095	369275	-100.179	289787	364996	-134.757	285668	283248	4.83091	318623	323378	-8.96361	117024	125377	-24.2084	115569	106682	27.8116	49223	45782.7	16.2287	75357	66436.9	35.0785	45442	42568.2	14.0497	37336	31181.4	35.0751	5414	7400.06	-23.1219	10179	13649.2	-29.7853	19758	14452.8	44.2581	15145	9113.76
Mycoplasma genitalium	NC_000908	0.362343	0.322178	0.147632	0.167847	0.315479	528612	477	60370	77960.8	-68.2366	59084	78313.5	-74.4532	53125	56716.2	-15.9601	60506	61463.2	-4.10715	28947	28223.1	4.429	26856	25208.1	10.6361	9189	8365.57	9.07497	10392	10307.1	0.844378	10218	10217.2	0.00773908	9664	8114.16	17.3393	1593	1233.91	10.2346	1624	1728.46	-2.51666	4868	3698.8	19.2925	3868	2611.84
Mycobacterium leprae	NC_002677	0.193931	0.204833	0.289294	0.311941	0.601235	1620126	1605	198118	204243	-14.4982	206686	209936	-7.60354	260086	236929	51.4892	256783	239476	38.3116	42812	39569.9	16.5013	45330	42959.4	11.5924	75878	68474.3	28.9116	88749	74628.6	52.9237	7160	7666.24	-5.79554	8130	8790.8	-7.06707	14630	19789.6	-36.9039	17521	23256.7	-37.8841	1596	1485.25	2.87511	1750	1798.86
Mesorhizobium loti	NC_002678	0.183142	0.182142	0.321039	0.313677	0.634717	6120195	6743	676930	748273	-88.0328	729204	746009	-20.763	1067389	906703	182.845	993121	905195	100.119	166249	136889	80.2582	130159	135730	-15.2914	355647	290767	123.289	360605	283627	148.018	25152	25042.4	0.693817	30420	24694.8	36.5064	50120	93244.8	-142.317	54576	88869.2	-115.882	6558	4581.25	29.2162	6578	4492.99
Mycoplasma pneumoniae	NC_000912	0.315721	0.276798	0.19967	0.20781	0.40748	721215	689	80154	106713	-88.0824	75968	104488	-95.4127	83783	92283.2	-29.9642	90216	94104	-13.592	37298	33659.4	20.3129	32508	28894.3	21.6985	21730	18408.6	24.7989	20909	19537.1	9.9508	12151	10616.8	15.0003	12381	7990.26	49.3948	3940	3672.13	4.43174	4059	4056.14	0.0451022	4944	3348.76	27.6311	3302	2209.57
Mycoplasma pulmonis	NC_002771	0.403201	0.323866	0.127829	0.145103	0.272933	872805	782	95712	125493	-90.8595	94469	129336	-105.051	83200	84891.6	-6.11049	91117	92587.9	-5.11271	43949	50553.7	-30.2663	40422	41850.2	-7.15516	11934	10841.9	10.5542	15647	13422.8	19.3475	20244	20365.1	-0.858513	15459	13541.7	16.6055	1285	1384.67	-2.68062	1074	1945.95	-19.7884	10836	8203.86	29.1983	7837	4381.77
Mycobacterium smegmatis	NC_008596	0.162481	0.15913	0.342053	0.336336	0.678389	6375024	6716	735913	726861	11.2804	768221	717571	63.4722	1143405	945001	221.154	1090729	945399	161.966	128547	117977	31.0636	104555	114067	-28.4186	366251	322901	78.3003	372644	317637	100.131	11740	19148.8	-53.6203	10024	18132.3	-60.3007	74912	110333	-107.574	79280	106720	-84.7108	1517	3108.02	-28.5457	1465	2882.34
Mycobacterium tuberculosis	NC_002755	0.168509	0.173774	0.3219	0.335817	0.657717	3991983	4189	449180	465277	-25.1073	469223	473765	-7.02901	660855	591466	97.7613	630969	592008	54.8712	87500	78321.1	33.1252	84755	82241.7	8.85575	221636	190193	73.8828	246743	198598	110.831	12317	13184	-7.56297	13835	14276.5	-3.70139	45388	61158.8	-64.2667	52080	66622.7	-56.8196	2296	2219.28	1.62902	2512	2478.27
Mycobacterium tuberculosis	NC_000962	0.168013	0.172977	0.322499	0.336511	0.65901	4020450	3989	450458	467762	-26.9153	471112	475859	-7.32824	666438	595707	99.2959	631644	596181	49.7688	88389	78512.3	35.5983	84793	82230.8	9.02795	223791	191925	74.542	250372	200422	114.467	12266	13178	-7.95777	13833	14209.9	-3.16728	45822	61834.3	-64.8951	52985	67377.4	-55.9183	2281	2211.88	1.47006	2470	2455.54
Myxococcus xanthus	NC_008095	0.15385	0.154877	0.337858	0.353415	0.691273	8362023	7331	900805	921387	-22.7307	956567	925288	34.4809	1430674	1.23976e+06	185.799	1341307	1.2367e+06	101.909	174702	141631	88.6298	151010	143180	20.8727	457516	418495	61.8901	539075	436685	159.161	9889	21770.8	-80.633	10207	22155.8	-80.3817	109856	141268	-84.2908	125776	154196	-73.0529	1352	3346.5	-34.4846	1197	3428.4
Neisseria gonorrhoeae	NC_002946	0.24731	0.212747	0.273708	0.266236	0.539943	1692057	2002	171867	237261	-144.79	169631	223247	-121.795	246478	244519	4.2841	247957	242754	11.4097	54489	58607.5	-17.3154	48061	47438.9	2.89737	78434	66847.5	45.7273	75495	64553.5	43.9113	24345	14477.1	82.3678	19430	10080.5	93.3999	14633	18275	-27.0881	13317	17166.1	-29.5287	8471	3576.07	81.9416	6099	2142.06
Nitrobacter hamburgensis	NC_007964	0.189117	0.184365	0.311871	0.314647	0.626518	3545925	3804	398493	441157	-68.6466	417372	435122	-28.729	636343	524163	167.855	594970	524577	105.294	97646	83340.6	50.1466	80544	80135.4	1.45999	182587	163296	48.8792	198224	164880	84.0988	17050	15744.2	10.4303	17653	14758.3	23.8774	27513	50872.5	-104.32	32251	51823.4	-86.6136	4572	2974.28	29.3084	4056	2718
Neisseria meningitidis	NC_010120	0.251013	0.217195	0.270721	0.261071	0.531792	1724934	2020	179160	243085	-139.889	177158	229727	-117.805	249887	248576	2.8422	253376	246091	15.8606	55925	60946.1	-20.7085	50207	49837.1	1.68142	78803	67216	45.5908	74425	64172	41.2499	25297	15280.3	81.3942	19943	10811.7	88.0958	14612	18175.5	-26.5729	12664	16733.8	-31.6155	8596	3831.07	77.0693	6303	2345.49
Nitratiruptor sp	NC_009662	0.330476	0.271457	0.181267	0.216799	0.398067	1766760	1843	242328	261997	-41.6403	227489	254757	-58.4006	213826	214774	-2.18288	233641	235089	-3.20728	62613	86493.6	-83.2666	55698	69083.7	-51.9547	41192	38891	11.7988	55101	50913.9	18.83	27072	28554.3	-8.84374	19802	18733.7	7.84698	6470	7042.3	-6.83344	9413	11026.6	-15.4146	15205	9426.65	59.6749	11172	5080.09
Propionibacterium acnes	NC_006085	0.189787	0.20739	0.303959	0.298864	0.602823	2292576	2297	288662	285754	5.8137	307890	298853	17.726	357529	337900	36.5714	347850	337111	20.028	55981	54178.3	7.83824	62533	61917.1	2.50937	111577	102605	28.6593	115429	100649	47.6454	8389	10272	-18.6213	10296	12828.1	-22.4193	27552	31156.4	-20.5609	23919	30050.3	-35.6041	1645	1947.55	-6.8586	2133	2657.75
Pseudomonas aeruginosa	NC_002516	0.168678	0.159921	0.346223	0.325178	0.671401	5601468	5568	604969	653243	-63.5477	657833	632429	33.9165	922934	829801	110.778	920106	830266	106.835	144390	110078	104.449	97268	101038	-11.9694	370138	287011	159.307	346499	269716	151.545	12582	18549.4	-43.8874	12070	16142	-32.0968	74637	99270.8	-78.8885	54221	87618.7	-113.723	2521	3125.76	-10.82	1414	2578.88
Prochlorococcus marinus	NC_009976	0.320327	0.293995	0.172926	0.212752	0.385678	1520654	1855	198203	225280	-61.8131	188003	223063	-80.3629	173316	179970	-16.7059	186654	200638	-33.5088	75533	72075.5	13.1957	73989	65499.3	33.9119	33155	31083.7	11.8706	50359	42634.1	37.9489	24929	23059.6	12.4054	21953	19232.9	19.7391	6134	5368.62	10.4644	8650	9059.41	-4.31431	8715	7377.59	15.6087	7241	5647.47
Petrotoga mobilis	NC_010003	0.364437	0.293558	0.14521	0.196794	0.342004	1932753	1898	251148	284843	-68.3758	229396	283386	-109.79	184084	205133	-49.1574	222314	245500	-50.0843	93692	103705	-31.9651	81865	83108.6	-4.40976	35380	29758.2	32.8433	56494	48265.6	37.931	38379	37757	3.23296	29811	24373.3	35.0528	6483	4316.94	33.0042	10436	9489.07	9.74489	18211	13746.5	38.2146	12323	7147.95
Pseudomonas syringae	NC_007005	0.202338	0.197606	0.298019	0.302037	0.600057	5345616	5089	626758	688529	-79.7571	676915	680419	-4.54765	893084	785676	131.204	879187	787192	112.287	157009	139183	48.4175	128381	134327	-16.4312	258084	233924	51.0851	271489	237535	71.2702	29452	28135.1	7.872	28725	26518.5	13.5835	49794	69647.4	-75.7245	50703	71676.2	-78.8706	8283	5687.36	34.4367	6177	5235.22
Rhizobium leguminosarum	NC_008380	0.190095	0.189977	0.317097	0.302831	0.619928	4374018	4694	493385	545680	-75.6708	532822	545500	-18.348	760693	647475	152.443	709312	644409	87.56	123373	103620	62.1059	98483	103521	-15.8482	244073	205092	88.1698	239351	194938	102.914	20427	19676.4	5.36312	24540	19645.6	34.9986	37462	64964.3	-108.715	35992	58970	-95.2691	5706	3736.36	32.2366	5287	3728.19
Ralstonia solanacearum	NC_003295	0.166285	0.157556	0.340057	0.336102	0.676159	3270789	3440	353736	378201	-42.3032	383431	365882	30.7851	593841	484940	169.457	580753	485052	148.901	81205	62823.1	74.0539	51244	57586.5	-26.6662	198227	164734	84.685	192675	162856	75.8063	6595	10435.5	-37.6556	7709	9063.58	-14.2481	32143	55959.9	-101.556	34900	54678.5	-85.3013	1416	1733.44	-7.62655	1114	1426.52
Rhodococcus sp	NC_008268	0.161954	0.158802	0.346087	0.333157	0.679244	7119942	7211	820733	810165	12.4719	861234	800377	72.2036	1265494	1.05479e+06	222.292	1181642	1.05587e+06	132.63	145029	131077	38.8981	118274	126973	-24.6326	405202	364681	68.8905	412124	351416	105.038	11968	21206.8	-63.5372	9390	20143.1	-75.8728	91185	126084	-99.1675	89665	116958	-80.4715	1348	3431.04	-35.5705	1001	3195.51
Streptococcus agalactiae	NC_007432	0.330156	0.308718	0.162611	0.198514	0.361126	1834254	1996	248670	272014	-48.502	234129	270866	-76.4601	210331	209241	2.53085	225890	234033	-18.0214	83941	89709.5	-19.7493	89110	83530.3	19.7618	35532	33987.9	8.45406	53294	46408.4	32.3753	30528	29585.9	5.52195	28552	25759.3	17.5243	4589	5520.8	-12.5596	7567	9202.71	-17.094	12499	9757.32	27.83	10889	7943.7
Shewanella amazonensis	NC_008700	0.228768	0.22678	0.2667	0.277752	0.544452	3794712	3645	459923	516644	-84.9057	491705	514795	-34.6156	509489	544589	-51.3948	553003	550211	4.07077	118996	118078	2.71334	103192	116633	-39.9773	168070	145103	61.4824	179952	152675	71.2585	33945	26986.6	42.5099	35583	26424.7	56.537	41331	38661.7	13.6452	33668	42365	-42.4924	10455	6167.73	54.6352	8536	5986.82
Staphylococcus aureus	NC_010079	0.360981	0.304539	0.145331	0.18915	0.334481	2307894	2657	324232	340637	-30.4471	295456	340284	-83.2313	256317	245098	23.9701	291509	287168	8.65681	118127	122822	-13.7691	114351	103511	34.4775	34269	35579.3	-7.00068	59980	54255.3	24.8714	47806	44285.4	16.8932	37012	31486.7	31.3535	3099	5164.81	-28.7773	6254	10250.6	-39.5624	17417	15967.7	11.5091	11127	9577.86
Streptomyces coelicolor	NC_003888	0.141109	0.134405	0.374225	0.350261	0.724485	7705199	7769	832393	802341	35.4462	852404	776185	91.2295	1283308	1.13052e+06	155.577	1204054	1.14058e+06	64.3945	119964	113104	20.5505	85577	104218	-58.1387	514051	422641	144.637	506274	399098	174.232	4159	15943.9	-93.4284	3446	13993.4	-89.2439	131507	158003	-67.3538	115994	139647	-63.8788	519	2247.56	-36.4663	362	1878.88
Shigella flexneri	NC_004741	0.240163	0.237729	0.246516	0.275592	0.522109	3563943	4068	418108	494528	-117.1	467310	492652	-38.8948	534907	499170	54.5469	543310	515871	41.311	115175	118632	-10.2074	114768	116984	-6.58849	131858	122913	25.9661	163326	142008	57.7346	38985	28458.4	62.6513	32763	27778.7	30.0226	22059	30265.5	-47.374	27124	39091.6	-60.8647	12790	6826.82	72.2414	8747	6596.26
Streptococcus gordonii	NC_009785	0.299231	0.286768	0.189561	0.224441	0.414001	1933392	2051	252562	284361	-64.5704	250858	282282	-64.0028	239840	240838	-2.17299	251504	261167	-20.3315	83620	84999.2	-4.83837	80362	80863.5	-1.80184	51099	45605	26.0361	70018	58554.4	48.1093	26322	25407.4	5.7762	27536	23164.5	28.8966	6945	8635.73	-18.2347	10237	13128	-25.3184	10456	7594.59	32.8992	9868	6635.77
Streptococcus thermophilus	NC_008532	0.300918	0.299196	0.184903	0.214982	0.399885	1428594	1710	183812	210310	-62.5727	188424	210136	-51.289	175073	175593	-1.32564	182046	189389	-18.117	63067	63210.5	-0.584	68388	62796.9	22.8196	35850	32429	19.217	48784	40666.5	40.8397	21045	18998.4	14.948	20579	18766.1	13.3219	5058	5989.04	-12.0561	6436	8732.1	-24.6471	7325	5710.12	21.4136	6774	5608.02
Salmonella enterica typhi	NC_004631	0.233091	0.233977	0.251445	0.281487	0.532932	3949635	4318	466992	541824	-109.448	504927	542630	-55.1093	594462	556886	54.3297	602961	574455	40.6861	117392	126156	-25.0798	120693	126824	-17.5008	152711	139873	34.9507	187214	161525	65.2697	39852	29373.7	61.3669	36671	29641.6	40.9834	25292	35132	-52.7339	32037	45417.3	-63.1501	13824	6839.25	84.5325	10731	6927.87
Synechococcus sp	NC_005070	0.193525	0.204323	0.295401	0.306751	0.602152	2194302	2519	259949	276347	-33.3649	280720	284016	-6.62891	327303	322115	9.89739	325681	323819	3.54487	60704	53418.6	31.9128	59104	57964.4	4.79721	105755	95044	35.5221	124035	99217.7	80.6349	9764	10326	-5.54322	11839	11829.8	0.0843657	25059	28043.9	-17.9395	21640	30400.2	-50.5956	2243	1996.03	5.53041	2342	2414.33
Thibacillus denitrificans	NC_007404	0.173196	0.162921	0.341959	0.321924	0.663884	2692809	2827	287017	318962	-60.244	307518	307533	-0.029474	532176	399171	228.113	493095	398977	161.449	67951	55184.9	54.9097	46116	50050.9	-17.7546	142773	136357	17.8328	137800	128306	27.1612	9328	9547.75	-2.25294	9060	8145.76	10.145	26187	46579.6	-95.3179	24891	41261.4	-81.2175	2512	1651.89	21.1688	1988	1325.72
Thermotoga lettingae	NC_009828	0.32606	0.286797	0.167255	0.219888	0.387143	2011674	2040	267640	298211	-60.6605	251243	293706	-84.7883	230515	233420	-6.39525	262066	269352	-15.0859	81530	97136.2	-51.3299	81758	84148.6	-8.41925	40695	39001.1	8.66155	67011	59167.2	32.7323	33550	31640.1	10.8226	27170	24109.1	19.8329	6641	6516.53	1.54447	11137	12996.9	-16.3677	15507	10306.1	51.3627	11830	6907.39
Thermoanaerobacter pseudethanolicus	NC_010321	0.365655	0.287908	0.13551	0.210927	0.346437	2052714	2243	284896	302411	-34.4943	255837	299942	-87.154	188543	207954	-44.9024	248961	269742	-42.933	92821	110458	-54.5569	80346	86261.4	-20.5785	34346	28149.1	37.1916	66481	56833.8	41.0396	40295	40345.3	-0.252837	28973	24808.2	26.604	5491	3810.31	27.2529	11975	11974.7	0.00294725	20073	14736.3	44.1211	13579	7134.65
Thermus thermophilus	NC_005835	0.148105	0.155873	0.352235	0.343787	0.696022	1810980	1982	177248	194725	-41.9236	187102	201222	-33.3861	190869	267977	-161.38	170862	268405	-204.013	35588	28808.3	40.2661	33140	31330.6	10.3119	116939	94287.8	75.7696	118449	92173.2	88.8416	4078	4261.99	-2.82163	6549	4878.23	23.9536	38429	33175.1	29.1137	33148	31653.3	8.47616	1482	630.532	33.9149	1839	759.549
Thermoanaerobacter sp	NC_010320	0.363542	0.289757	0.135518	0.211182	0.346701	2133171	2349	295275	314533	-37.1909	266149	312078	-88.9853	195919	216115	-45.8274	258486	280474	-44.5506	95639	114220	-56.5163	84634	90327.3	-19.3583	35787	29255.4	38.4522	69547	59165.9	43.2834	41491	41478.2	0.0637117	30130	26144.1	24.8039	5714	3960.27	27.8936	12458	12481	-0.206805	20701	15062.4	46.1068	14311	7567.09
Vibrio cholerae	NC_002505	0.260597	0.256462	0.229473	0.253469	0.482942	2600780	2742	313323	370816	-101.964	334942	369019	-60.558	377098	354555	40.7381	401004	367650	59.3652	98751	96531.6	7.28003	92844	94539.4	-5.61721	84504	81275.1	11.5074	97504	93089.6	14.7349	32073	25129.3	44.0164	31407	24220.2	46.3966	13639	18630.8	-36.7032	15151	23570.4	-55.0908	9892	6541.7	41.4751	8637	6204.98
Wolbachia pipentis	NC_006833	0.350859	0.297007	0.148133	0.204	0.352134	724293	805	99062	107213	-26.9702	98132	106412	-27.4824	78247	77889.4	1.35634	92438	93673.8	-4.32739	35399	37574.8	-11.5284	31201	31570	-2.12366	11894	11525.2	3.46297	21149	19088.3	15.1163	13100	13168.8	-0.605381	10032	9366.08	6.92586	1443	1705.37	-6.36087	3307	3889.68	-9.36799	5810	4615.27	17.6427	3612	2778.7
Xanthomonas campestris	NC_003902	0.173169	0.170908	0.324905	0.331017	0.655923	4307525	4181	476959	510162	-49.5111	506472	506255	0.324814	748165	638439	148.799	754819	638742	157.382	109740	88258.7	73.0603	86261	86439	-0.61163	250876	207231	98.2714	258567	211230	105.624	11288	15268.9	-32.2735	14568	14758.8	-1.57294	39987	67265.2	-106.01	42580	69852.8	-104.039	2735	2641.53	1.81926	2196	2519.94
Xylella festidiosa	NC_010577	0.226711	0.241273	0.255522	0.276494	0.532015	2013222	2161	258129	273100	-30.8139	260495	279813	-39.3582	296313	285327	22.1998	308511	291620	33.8245	63829	61848.4	8.08956	72299	67439.1	19.0363	78972	72829.1	23.1862	91309	80544.7	38.7122	14942	14006.7	7.93089	17893	16253.8	12.9099	14050	18589.4	-33.4495	14614	22246.2	-51.4564	3781	3172.05	10.8206	4224	3917.39
Yersinia enterocolitica	NC_008800	0.254407	0.261925	0.226338	0.25733	0.483667	3858330	3979	482479	546057	-92.8607	504030	550928	-68.2459	509423	523023	-20.2267	547065	548014	-1.38406	135489	138778	-8.99166	152057	144153	21.2175	134465	118258	47.8697	159396	140875	50.2731	43241	35269.7	42.6411	44194	37718.5	33.5072	24820	26738.6	-11.7739	29129	36213.9	-37.4067	14111	8963.61	54.4318	12297	9869.21
Yersinia pestis	NC_008150	0.253902	0.256731	0.229777	0.25959	0.489367	3952368	4167	500257	559019	-84.8222	519208	560975	-60.2025	522286	539101	-24.6434	554918	562874	-11.451	137841	141787	-10.6722	150125	143868	16.8053	139704	123742	46.104	162185	145963	43.2691	41868	35962	31.2868	41229	36896.4	22.6619	27049	28403.1	-8.06367	31459	37850.5	-33.0112	14382	9121.19	55.1481	12143	9462.45
ARCHAEA
Archaeoglobus fulgidus	NC_000917	0.274036	0.23238	0.206925	0.286659	0.493584	2016015	2420	276014	291424	-30.8636	222608	276249	-109.864	261534	262547	-2.12011	290378	294356	-7.93394	76946	79764.7	-10.1841	76133	64117.8	48.2248	53375	54262.4	-3.86192	94699	84278.6	36.6704	23237	21832.1	9.56006	19612	14881.8	38.9191	11420	11214.8	1.94345	21483	24130.2	-17.1447	7637	5975.59	21.5245	5788	3454.08
Caldivirga maquilingensis	NC_009954	0.285979	0.274854	0.180367	0.258799	0.439167	1809417	1963	273261	264041	19.4152	246484	261727	-32.2173	180795	219353	-87.8219	199981	257456	-122.31	99608	75428.4	89.9376	101415	71858.8	112.517	48948	39521.2	47.946	85853	66557.1	76.2108	11796	21547.5	-66.8316	13154	19729.3	-47.0701	11973	7120.59	57.6179	21164	17206.2	30.3169	1876	6155.44	-54.6387	1794	5416.79
Candidatus Methanoregula	NC_009712	0.230671	0.213498	0.277027	0.278804	0.555831	2189682	2450	280308	299150	-37.0762	275531	289360	-27.5963	292441	317336	-47.7928	283077	317806	-66.6312	61779	68928.1	-27.67	59876	61708.7	-7.48408	100618	87812.2	44.1092	101138	88506.7	43.3443	16884	15881.9	7.98061	14902	13159.9	15.2316	26895	24299.1	16.7465	28385	24648.4	23.9354	6344	3659.39	44.4162	3881	2806.48
Halobacterium salinarum	NC_010364	0.168649	0.145376	0.344491	0.341484	0.685975	1817613	2110	225661	211962	31.6573	197819	193070	11.4315	340522	269381	148.524	324487	269480	114.821	31367	35705.8	-23.1908	29294	28035.2	7.57687	101192	92691.5	28.6622	99543	91916.5	25.8176	4743	6014.76	-16.4255	1957	4070.9	-33.1686	17940	31894.3	-78.8329	21188	31351.6	-57.9038	738	1013.21	-8.64827	290	591.123
Halobacterium sp.	NC_002607	0.169408	0.145507	0.343951	0.341134	0.685085	1789425	2075	222528	209232	30.9319	194804	190189	11.1932	334561	265222	145.891	318967	265310	112.881	31218	35404.5	-22.4734	28810	27641.8	7.08134	99420	91118	28.2327	97902	90401.4	25.6028	4749	5990.85	-16.0715	1977	4017.41	-32.228	17668	31303.8	-77.7546	20871	30803.2	-57.0859	747	1013.72	-8.37952	300	583.883
Ignicoccus hospitalis	NC_009776	0.24169	0.193076	0.242702	0.322532	0.565234	1201602	1434	155798	167126	-29.8639	132637	151148	-50.9245	153768	167378	-35.8596	166197	178076	-30.5008	49766	40344.4	47.7156	41300	29148.3	72.0558	39408	40574.6	-5.89211	68136	57366.6	46.0792	8501	9739.19	-12.5979	4485	5621.13	-15.1893	11467	9835.78	16.5158	17183	18480.5	-9.6187	1711	2351.05	-13.2132	685	1084.01
Methanococcoides burtonii	NC_007955	0.308122	0.269493	0.188738	0.233647	0.422385	2068830	2273	550047	305444	479.404	528450	297765	456.919	506768	257115	526.131	528953	284075	494.666	167873	94010.7	246.575	152529	80157.5	260.728	130511	48474	377.059	161427	66300.5	375.513	61967	28934.9	195.565	42880	21578.2	145.778	32502	9138.81	244.935	40438	15473.9	201.442	26398	8905.68	185.761	15261	5808.78
Methanococcus aeolicus	NC_009635	0.400221	0.286875	0.124039	0.188865	0.312904	1322088	1490	179469	190632	-27.6393	170048	193054	-56.6612	99188	125872	-79.0691	134100	164371	-79.7903	65428	76209	-40.2324	59681	55319.9	18.9431	23340	15595.4	62.3846	40003	31009	51.6856	28747	30466	-9.96459	18576	15852	21.7666	4523	1932.27	58.9803	7048	5849.9	15.6994	15120	12179.4	26.7697	5489	4542.41
Methanococcus maripaludis	NC_009975	0.373242	0.283422	0.148264	0.195073	0.343337	1527600	1826	440230	224294	493.661	430558	222526	477.135	396341	164375	605.66	418367	193184	548.168	140214	83616	201.329	132558	62993.3	283.074	93198	24341.8	444.897	122085	37639.9	440.733	52992	31171.7	124.874	35943	17832.3	136.423	19685	3604.69	268.148	25986	7333.73	218.332	23259	11620.6	108.378	13410	5048.02
Methanosarcina acetivorans	NC_003552	0.298685	0.249609	0.210917	0.240789	0.451706	4261134	4540	299956	626554	-446.771	291286	599333	-429.246	251711	559924	-441.959	270158	591808	-450.578	90316	186943	-228.56	85747	149440	-167.733	52099	117972	-194.5	78133	142349	-173.123	28761	55777.6	-115.152	19190	37261.7	-94.0328	9099	24855.6	-100.236	13949	34239.7	-110.1	10229	16642.2	-49.8105	6229	9290.93
Methanosarcina barkeri	NC_007355	0.312897	0.264208	0.194802	0.228093	0.422895	3371094	3606	182886	498470	-484.237	171177	482570	-484.269	157858	425985	-439.523	177537	458445	-446.343	74563	155803	-210.753	69072	127363	-166.515	25232	82893.9	-202.787	44032	104457	-189.928	30165	48698.1	-84.5981	22816	33614.2	-59.1932	4664	16130.6	-90.5009	7118	23800.3	-108.519	17382	15221.2	17.5542	9055	8871.63
Natronomonas pharaonis	NC_007426	0.193095	0.167465	0.318823	0.320616	0.63944	2351814	2661	300045	295838	8.27232	269447	273105	-7.44578	426154	348283	142.966	403263	348403	100.704	55267	57060.3	-7.60033	47006	45683.9	6.24669	119772	110915	27.2451	126283	111578	45.1088	10433	11005.6	-5.471	7409	7641.8	-2.66743	19541	35322.3	-84.6086	22976	35733.1	-68.0066	2307	2122.72	4.00155	1486	1278.28
Picrophilus torridus	NC_005877	0.349986	0.279258	0.164042	0.206714	0.370756	1418682	1535	246327	210033	85.8047	208500	205975	6.018	178510	162702	41.6518	226759	184654	105.059	88095	73429.1	55.5823	77341	57457.9	84.6837	38468	26661	73.0001	65967	38129.5	144.519	29143	25671.4	21.8669	20160	16028.2	32.8224	10302	4368.79	89.9043	16124	7873.37	93.2433	10854	8974.89	19.8986	5705	4471.15
Pyrococcus furiosus	NC_003413	0.330654	0.258373	0.168256	0.242717	0.410973	1767093	2125	214055	262090	-101.675	193472	251328	-124.611	151794	205788	-126.627	146108	246156	-217.363	66896	86556.9	-68.5297	55524	64858.6	-37.3459	33387	34583.5	-6.49788	56268	59674.4	-14.1864	24636	28586	-23.5542	18009	16737.6	9.87451	4084	5811.88	-22.7024	9371	14466.5	-42.5401	8552	9440.67	-9.17084	5919	4319.34
Sulfolobus acidocaldarius	NC_007181	0.34098	0.284188	0.155401	0.219431	0.374831	1903230	2223	298503	282190	33.2759	266706	277394	-21.9576	192336	211073	-43.2518	231372	254622	-49.5081	92450	96109.1	-12.1132	81815	78740.3	11.1916	37717	32762.5	27.6112	66456	55806.7	45.7559	31825	32733	-5.06271	24152	22350.9	12.1186	7157	5085.36	29.0894	13137	12231.4	8.21488	10655	11148.3	-4.68553	6861	6344.45
Sulfolobus tokodaii	NC_003106	0.357329	0.306893	0.137408	0.19837	0.335778	2286045	2825	338064	337852	0.394696	307290	337402	-56.1509	211457	233818	-48.808	266444	291591	-49.8576	118175	120576	-7.10346	110058	103418	21.1307	38703	32088.8	37.1853	68741	57771.3	46.2278	41997	43031.9	-5.03688	35736	31699.1	22.8329	6509	4403.81	31.7538	12342	11445.9	8.39689	16327	15357.6	7.84933	11642	9716.2
Thermofilum pendens	NC_008698	0.22348	0.194301	0.260566	0.321653	0.582219	1611393	1824	221234	217284	9.10992	203972	203357	1.4591	243440	229755	30.8345	238153	238759	-1.34273	47596	48503.7	-4.18523	41198	39467.7	8.81834	54875	59798.5	-20.5188	83364	76710.6	24.6163	9456	10827.3	-13.2236	6321	7659.93	-15.3349	14195	15563.8	-11.0255	23503	24646.3	-7.33911	2631	2416.95	4.35723	1524	1486.64
Thermoplasma volcanium	NC_002689	0.321826	0.266737	0.183447	0.22799	0.411437	1354863	1499	202864	200750	5.11344	187022	194468	-18.2448	160701	165802	-13.3737	165863	184222	-46.0164	60831	64535	-14.9413	51313	51814.4	-2.24609	33851	30382.4	20.1268	51920	41954.2	49.4268	20891	20746.1	1.01414	15012	13805.5	10.3211	5508	5567.4	-0.797699	9747	9554.55	1.97586	6976	6669.22	3.76585	4482	3678.36
aThese columns indicate the frequency of the nucleotides A, C, G, and T in the respective bacterial genomes
bColumns with Observed_number_nucleotide show the observed number of homopolymeric tracts with that nucleotide and number of bases
cColumns with Expected_number_nucleotide show the expected number of homopolymeric tracts with that nucleotide and number of bases
dColumns with Z-score_number_nucleotide show the Z-score calculated based on the observed and expected numbers of homopolymeric tracts with that nucleotide and number of bases
[truncated: 73 more columns]
