# Supplementary material for: Homopolymeric tracts represent a general regulatory mechanism in prokaryotes
Source: BMC Genomics. 2010 Feb 9;11:102. doi: 10.1186/1471-2164-11-102 (PMC2831843; doi:10.1186/1471-2164-11-102)
Supplement: Additional file 2 — Distribution of homopolymeric tracts in Listeria monocytogenes strain EGD-e and Buchnera aphidicola strain Cc coding genes classified by role categories. Columns contain role categories for L. monocytogenes and B. aphidicola, nucleotide frequencies, GC content, total length of the coding genes summed in each role category, total number of coding genes in role category, observed and expected numbers and an associated Z-score for each HT in each role category. [file 1471-2164-11-102-S2.XLS]

## Sheet: Sheet1
Additional File 2. Distribution of homopolymeric tracts in Listeria monocytogenes strain EGD-e and Buchnera aphidicola strain Cc coding genes classified by role categories
Role category	Frequency_Aa	Frequency_Ta	Frequency_Ca	Frequency_Ga	Frequency_GC	Total_CDS_length	Number_of_genes	Observedb_1A	Expectedc_1A	Z-scored_1A	Observed_1T	Expected_1T	Z-score_1T	Observed_1C	Expected_1C	Z-score_1C	Observed_1G	Expected_1G	Z-score_1G	Observed_2A	Expected_2A	Z-score_2A	Observed_2T	Expected_2T	Z-score_2T	Observed_2C	Expected_2C	Z-score_2C	Observed_2G	Expected_	Z-score_2G	Observed_3A	Expected_3A	Z-score_3A	Observed_3T	Expected_3T	Z-score_3T	Observed_3C	Expected_3C	Z-score_3C	Observed_3G	Expected_3G	Z-score_3G	Observed_4A	Expected_4A	Z-score_4A	Observed_4T	Expected_4T	Z-score_4T
L. monocytogenes							7769
amino acid biosynthesis	0.315422	0.283454	0.178755	0.222369	0.401124	138234	139	16852	20452.9	-27.2784	15584	20134	-34.6932	17202	16672.8	4.37051	18297	18598.9	-2.37924	6211	6444.81	-2.98288	6538	5701.34	11.3166	3120	2977.35	2.643	4813	4131.66	10.7622	2318	2030.79	6.42085	2013	1614.44	9.97779	378	531.68	-6.67776	656	917.83	-8.67137	939	639.91	11.851	814	457.16	16.7171
cell envelope	0.337666	0.281121	0.17615	0.205063	0.381212	144468	119	18078	21417.9	-24.7292	16693	21001.8	-32.1624	17513	17278.4	1.90224	18267	18728.7	-3.61659	6616	7226.17	-7.36465	6430	5899.19	7.05684	3313	3041.08	4.98375	4386	3837.4	8.97604	2664	2438.02	4.61578	2105	1657.02	11.0689	362	535.243	-7.5022	589	786.26	-7.05413	1198	822.561	13.128	811	465.439	16.0434
cellular processes	0.339255	0.28037	0.173827	0.206548	0.380375	168363	165	20980	24961.9	-27.3097	19264	24464.1	-35.9624	20151	19984.1	1.25761	22025	21904.3	0.874083	8164	8460.16	-3.30405	7364	6852.28	6.31176	3781	3470.37	5.32824	4933	4519.86	6.22944	3071	2867.34	3.83626	2527	1919.29	13.9514	451	602.652	-6.18863	710	932.652	-7.31098	1276	971.805	9.78643	852	537.585	13.5824
central intermediary metabolism	0.332362	0.277791	0.175324	0.214523	0.389847	182223	172	23190	27021.2	-25.2553	20854	26421.8	-37.045	22110	21736.3	2.70115	23871	24130.6	-1.79405	8413	8972.35	-6.05635	7972	7332.83	7.61921	4065	3807.29	4.22104	5931	5171.68	10.712	3232	2979.25	4.66895	2672	2035.08	14.1985	505	666.877	-6.28	787	1108.4	-9.68322	1373	989.255	12.2342	974	564.792	17.2455
biosynthesis of cofactors, prosthetic groups and carriers	0.323814	0.277828	0.176702	0.221656	0.398358	93072	101	11735	13794.3	-18.9982	10394	13497	-28.887	11351	11152.6	2.00234	12613	12505.8	1.03065	4063	4461.93	-6.12093	4105	3745.79	5.99113	2073	1968.55	2.37946	3123	2768.98	6.83029	1584	1443.27	3.73361	1298	1039.56	8.06099	270	347.469	-4.16374	409	613.095	-8.27002	686	466.842	10.1688	515	288.504	13.3556
DNA metabolism	0.343629	0.270386	0.172923	0.213061	0.385984	142485	102	17485	21109.8	-27.0316	15781	20519.7	-35.7556	16955	16859.5	0.783374	19679	18807.2	6.82353	6835	7248.74	-4.9882	6056	5544.27	7.01048	3134	2913.32	4.13112	4131	4004.21	2.03248	2752	2489.09	5.31635	2018	1498.02	13.506	409	503.42	-4.21568	584	852.53	-9.2245	1172	854.713	10.8856	756	404.754	17.4838
energy metabolism	0.322433	0.279006	0.177084	0.221477	0.39856	414030	380	51750	61341.6	-41.9613	47388	60092.1	-56.0527	50996	49669.9	6.34278	55132	55607	-2.16517	18876	19760.4	-6.44757	18936	16750.7	17.2375	9189	8787.67	4.32745	14058	12304.4	16.0497	6926	6365.57	7.07908	5888	4669.26	17.9372	1161	1554.72	-10.0042	1888	2722.63	-16.0485	2896	2050.58	18.716	2148	1301.56	23.4992
fatty acid and phospholipid metabolism	0.322603	0.283242	0.173224	0.220931	0.394154	53682	60	6644	7955.1	-15.928	6217	7818.35	-19.5939	6445	6359.39	1.14339	7178	7202.98	-0.316304	2393	2563.48	-3.45062	2443	2212.01	5.01588	1165	1100.37	1.96873	1844	1589.58	6.47803	882	826.063	1.96143	746	625.834	4.83174	148	190.397	-3.07804	217	350.795	-7.16703	414	266.192	9.08202	306	177.064	9.70573
hypothetical proteins	0.34389	0.291114	0.161019	0.203978	0.364996	453177	705	57425	67196.8	-40.8491	51747	66380.1	-61.4795	51607	51393.5	1.00025	57915	58620.2	-3.12148	21199	23072.4	-12.6607	19958	19294.1	4.88462	8809	8262.45	6.06845	13185	11938.6	11.5606	8444	7922.02	5.91668	6933	5608.05	17.8036	1018	1328.34	-8.52746	1929	2431.42	-10.2167	3696	2720.06	18.7693	2960	1630.03	33.0011
mobile and extrachromosomal element	0.360206	0.264081	0.180471	0.195242	0.375713	21732	23	2684	3208.1	-10.0231	2458	3110.47	-12.6387	2748	2635.35	2.3409	2620	2749.33	-2.63909	1013	1154.36	-4.27582	954	820.547	4.74948	471	475.102	-0.190276	636	536.217	4.36335	464	415.366	2.40948	281	216.461	4.4087	69	85.6514	-1.80278	80	104.581	-2.40949	182	149.459	2.671	92	57.1026	4.62422
protein fate	0.328678	0.285553	0.17005	0.215719	0.385769	108915	100	13531	16147.7	-22.3131	12349	15886.7	-30.3703	13138	12762.4	3.53875	14562	14459	0.919749	5005	5302.53	-4.18926	4992	4532.33	6.97479	2230	2168.25	1.33951	3455	3116.22	6.15772	1843	1741.23	2.45878	1581	1293.03	8.0564	278	368.372	-4.71661	459	671.608	-8.2294	854	571.777	11.8338	649	368.889	14.609
protein synthesis	0.342948	0.265551	0.182572	0.208929	0.391501	133854	142	16177	19839.9	-28.1783	15620	19188.3	-27.8321	16796	16336.9	3.83323	17949	17510.7	3.55248	6609	6796.85	-2.33885	5778	5090.05	9.83166	3205	2979.5	4.17793	4064	3654.62	6.86625	2655	2328.5	6.82607	1747	1350.23	10.8528	368	543.397	-7.5396	456	762.747	-11.1387	1037	797.706	8.49793	562	358.174	10.7844
purines, pyrimidines, nucleosides and nucleotides	0.325979	0.268456	0.181281	0.224285	0.405566	68529	67	8552	10158.3	-17.2693	7854	9852.35	-21.7578	8604	8330.75	3.19418	9573	9253.89	3.56689	3146	3308.16	-2.89006	2934	2642.34	5.78681	1551	1508.73	1.10042	2289	2073.48	4.80646	1247	1077.34	5.21034	903	708.656	7.33863	213	273.237	-3.65141	296	464.594	-7.84848	464	350.845	6.0567	337	190.057	10.6737
regulatory functions	0.350424	0.2785	0.170454	0.200622	0.371077	210819	226	26768	31208	-27.2307	23758	30589.1	-42.2436	24919	24739.4	1.21523	27529	27041.2	3.17688	10320	10924.3	-5.93794	9087	8509.93	6.38598	4498	4212.42	4.44474	5717	5419.27	4.09752	3967	3824.03	2.33323	3031	2367.47	13.7144	561	717.255	-5.84439	793	1086.06	-8.91565	1724	1338.59	10.5677	1182	658.632	20.4253
signal transduction	0.270341	0.334208	0.198475	0.196975	0.395451	8001	6	1007	1152.23	-4.62431	888	1186.22	-9.3824	1095	1020.58	2.49413	898	1016.66	-3.98302	323	311.261	0.678752	511	396.147	5.91906	208	202.407	0.398175	249	200.106	3.50051	90	84.0834	0.648653	157	132.296	2.16578	23	40.1427	-2.7125	39	39.3864	-0.0617168	42	22.7142	4.05237	52	44.1814	1.17955
transcription	0.345246	0.263306	0.177015	0.214432	0.391448	48267	43	5643	7150.61	-19.3176	5561	6901.79	-17.434	5990	5789.1	2.81461	6688	6390.26	3.99866	2392	2466.52	-1.54049	2098	1815.67	6.75429	1061	1023.85	1.17364	1490	1369.06	3.31604	958	850.8	3.70812	599	477.65	5.58017	137	181.075	-3.28157	158	293.309	-7.92482	430	293.473	7.99395	193	125.656	6.01553
transport	0.302921	0.308409	0.173858	0.214812	0.38867	399843	383	49909	58903.9	-40.1371	44694	59031.8	-63.9207	49038	47464.5	7.69348	49906	52981.3	-14.345	16673	17826.2	-8.83664	20826	18188.5	20.018	8611	8244.19	4.08217	13364	11370.1	18.9709	5931	5394.76	7.35071	6662	5604.11	14.2318	946	1431.95	-12.8649	2025	2440.09	-8.429	2564	1632.62	23.098	2815	1726.7	26.2473
unclassified	0.333745	0.279776	0.173995	0.212485	0.38648	257778	258	32229	38227.6	-33.2457	29305	37439.4	-45.4726	31461	30614.7	5.15222	33941	33988.1	-0.273998	11978	12745.5	-6.97305	11247	10464.2	7.81328	5590	5321.47	3.71969	8044	7214.74	9.90272	4731	4249.48	7.44843	3806	2924.69	16.3899	622	924.981	-9.98001	1136	1531.49	-10.1362	1981	1416.82	15.0301	1431	817.436	21.4944
unknown	0.332806	0.283644	0.171688	0.211862	0.38355	87222	109	10832	12937.9	-20.0626	9977	12708.3	-26.214	10282	10279.7	0.0244324	11551	11486.2	0.649222	4011	4300.42	-4.52667	3891	3600.13	4.95118	1864	1762.7	2.43769	2727	2430.44	6.10123	1565	1429.42	3.61595	1244	1019.88	7.05944	272	302.256	-1.74332	336	514.273	-7.88454	679	475.124	9.37897	501	288.921	12.4978
viral	0.35389	0.268492	0.171002	0.206616	0.377618	43830	49	5498	6483.12	-13.2551	5072	6302.27	-16.7484	5448	5153.23	4.37131	5779	5703.69	1.06925	2179	2291.75	-2.41946	1827	1690.22	3.39317	835	880.225	-1.53991	1309	1177.16	3.89541	867	810.121	2.01716	597	453.303	6.7845	107	150.352	-3.54159	167	242.948	-4.8862	381	286.373	5.6102	199	121.572	7.03215
B. aphidicola
amino acid biosynthesis	0.416328	0.352258	0.101494	0.129919	0.231413	39894	36	5292	5665.52	-5.35776	5158	5901.99	-10.4919	3118	3269.48	-2.76488	3187	3924.8	-12.4028	1687	2356.59	-14.2204	2119	2077.15	0.943119	426	331.533	5.20993	864	509.447	15.8098	772	980.23	-6.73435	748	731.034	0.633329	17	33.6182	-2.86735	73	66.1272	0.845869	368	407.729	-1.97769	303	257.28	2.85962
cell envelope	0.445826	0.398286	0.0790492	0.076838	0.155887	3618	4	456	496.247	-1.94522	453	522.491	-3.28695	224	242.617	-1.23744	196	236.963	-2.75271	141	220.996	-5.55389	169	207.871	-2.77721	31	19.1575	2.71287	36	18.1876	4.18725	91	98.4169	-0.758054	57	82.7008	-2.8591	0	1.51271	-1.23018	2	1.39596	0.511348	38	43.8283	-0.885781	42	32.9022	1.59338
cellular processes	0.425533	0.376734	0.0875574	0.110175	0.197733	18525	21	2286	2605.86	-6.75993	2276	2714.78	-9.11634	1283	1350.69	-1.91294	1369	1616.49	-6.44321	955	1107.62	-4.72981	969	1021.59	-1.69289	157	118.129	3.58788	299	177.896	9.12375	385	470.796	-4.00554	319	384.433	-3.3725	7	10.3313	-1.03672	18	19.5775	-0.35672	156	200.112	-3.13538	184	144.665	3.28332
central intermediary metabolism	0.41931	0.367279	0.0962716	0.11714	0.213411	3594	4	449	508.979	-2.86977	443	529.126	-4.05478	250	282.654	-2.02346	285	328.242	-2.50385	169	213.183	-3.12022	194	194.121	-0.00892407	45	27.1813	3.43078	57	38.4074	3.01626	79	89.2902	-1.10281	70	71.2172	-0.145685	2	2.61387	-0.379831	6	4.49402	0.710844	31	37.3986	-1.05181	27	26.1274	0.171337
biosynthesis of cofactors, prosthetic groups and carriers	0.435815	0.364558	0.0897607	0.109866	0.199626	11241	14	1430	1562.37	-3.60957	1403	1657.08	-6.76022	743	836.198	-3.34994	757	978.84	-7.42108	450	680.06	-9.10242	544	603.351	-2.48398	121	74.9642	5.33486	207	107.407	9.65606	208	296.012	-5.18446	208	219.683	-0.796063	8	6.72045	0.493727	17	11.7856	1.51969	105	128.846	-2.11296	89	79.9873	1.01135
DNA metabolism	0.464898	0.344258	0.0881308	0.102714	0.190845	37989	26	4695	5062.97	-5.55519	4664	5627.56	-13.917	2595	2784.25	-3.72569	2586	3142.08	-10.358	1667	2352.15	-14.5867	1903	1936	-0.769989	350	245.21	6.71363	581	322.515	14.4549	777	1092.76	-9.69284	694	666.028	1.09352	15	21.5958	-1.41972	34	33.1041	0.155787	422	507.675	-3.82817	293	229.128	4.23241
energy metabolism	0.397229	0.384854	0.0926368	0.12528	0.217917	55356	49	7368	7998.65	-7.62426	7149	8070.45	-11.0986	3908	4222.69	-5.03866	4240	5307.56	-15.411	2451	3174.49	-13.2263	2957	3103.2	-2.70144	569	390.83	9.04443	1157	664.342	19.2297	1013	1259.88	-7.03616	1098	1193.22	-2.78695	26	36.1731	-1.69201	91	83.1551	0.860935	450	500.018	-2.24704	461	458.811	0.102635
fatty acid and phospholipid metabolism	0.422838	0.356944	0.090792	0.129427	0.220219	4659	8	612	657.891	-1.93094	626	688.997	-2.60018	355	349.797	0.289278	360	457.246	-4.78881	204	277.704	-4.56138	219	245.512	-1.73856	28	31.7042	-0.660124	108	59.0783	6.40566	85	117.222	-3.0145	89	87.4834	0.163703	4	2.87354	0.664723	5	7.63318	-0.95386	47	49.4808	-0.354578	40	31.1729	1.58634
hypothetical proteins	0.486203	0.356029	0.0760348	0.0817337	0.157768	6668	11	778	858.52	-2.94477	811	986.291	-6.04718	395	432.949	-1.8861	394	459.686	-3.17508	310	416.728	-5.40049	327	350.57	-1.29339	46	32.8649	2.29689	60	37.5099	3.68253	128	202.281	-5.30433	110	124.607	-1.32101	4	2.49475	0.953184	9	3.06075	3.39561	78	98.1872	-2.05256	51	44.2904	1.01157
protein fate	0.444689	0.337835	0.0951645	0.122312	0.217476	36873	32	4658	5063.38	-6.13423	4607	5466.76	-12.6001	2775	2873.44	-1.91242	2979	3475.06	-8.84194	1702	2249.68	-11.9169	1796	1845.26	-1.17667	334	273.212	3.69134	666	424.672	11.7788	723	999.538	-8.86829	629	622.854	0.24838	18	25.9775	-1.56575	43	51.8972	-1.23591	404	444.097	-1.91433	255	210.239	3.09589
protein synthesis	0.438764	0.347447	0.0919733	0.121815	0.213789	94397	113	12048	13070.5	-9.6368	11897	13984	-19.1227	6759	7160.15	-4.9315	7407	8871.07	-16.3307	4198	5728.01	-20.8605	4756	4852.9	-1.42823	875	657.755	8.50039	1784	1079.34	21.5726	1892	2510.24	-12.5076	1672	1684.11	-0.297747	49	60.4233	-1.47004	130	131.322	-0.115485	1028	1100.08	-2.18616	743	584.438	6.57936
purines, pyrimidines, nucleosides and nucleotides	0.431124	0.334416	0.10353	0.130929	0.23446	9234	8	1226	1290.02	-1.92195	1212	1369.18	-4.60293	704	768.45	-2.42821	752	913.377	-5.62515	442	555.678	-4.97473	465	457.48	0.360655	115	79.4891	4.00025	193	119.484	6.76951	185	239.359	-3.56012	158	152.856	0.419546	6	8.22241	-0.775386	19	15.6304	0.853027	90	103.104	-1.29781	62	51.0733	1.53321
regulatory functions	0.44812	0.305263	0.105263	0.141353	0.246617	1995	2	26768	272.73	1726.9	23758	294.198	1481.62	24919	168.156	1994.6	27529	207.98	2001.68	10320	122.094	952.601	9087	89.718	972.025	4498	17.6829	1070.21	5717	29.3692	1057.33	3967	54.6578	536.616	3031	27.3601	578.222	561	1.85949	410.23	793	4.14727	387.764	1724	24.4687	345.713	1182	8.34366	407.17
transcription	0.429092	0.323517	0.104489	0.142901	0.247391	25773	20	3489	3608.72	-2.14928	3139	3818.55	-11.9153	2040	2160.01	-2.69782	2458	2706.3	-5.04517	1239	1547.28	-8.08394	1291	1234.41	1.65086	305	225.523	5.31564	530	386.434	7.35864	527	663.41	-5.36575	400	399.041	0.0483689	13	23.5464	-2.17441	44	55.1791	-1.50656	287	284.443	0.152455	190	128.996	5.38468
transport	0.437512	0.362415	0.0949752	0.105098	0.200074	5433	5	725	753.144	-1.10505	704	801.265	-3.72168	410	422.722	-0.64433	369	457.383	-4.31845	265	329.206	-3.65127	323	290.123	1.98395	48	40.1111	1.25024	95	48.0261	6.80845	95	143.899	-4.13159	93	105.048	-1.18708	2	3.80605	-0.926073	4	5.04282	-0.464595	53	62.8995	-1.25553	46	38.036	1.29588
unclassified	0.459671	0.371586	0.0770644	0.0916786	0.168743	12522	14	1482	1683.69	-5.28407	1562	1839.92	-7.01546	747	822.15	-2.71145	786	947.369	-5.45309	583	773.081	-7.05834	610	682.925	-2.87005	100	63.2877	4.62651	156	86.7564	7.46003	271	354.966	-4.52146	238	253.482	-0.982417	4	4.87177	-0.39504	15	7.94481	2.50383	120	162.985	-3.38924	124	94.0848	3.09583
unknown	0.45318	0.353233	0.0859941	0.107593	0.193587	7454	11	924	1012.54	-2.99352	908	1103.18	-6.36681	496	535.644	-1.77802	498	638.932	-5.83099	327	458.185	-6.32686	396	389.105	0.359056	62	45.9943	2.36738	133	68.6433	7.8038	148	207.334	-4.1795	138	137.242	0.0653063	7	3.94939	1.53545	10	7.37465	0.967236	75	93.8207	-1.95549	58	48.4068	1.38335
[truncated: 72 more columns]
