# Supplementary material for: Homopolymeric tracts represent a general regulatory mechanism in prokaryotes
Source: BMC Genomics. 2010 Feb 9;11:102. doi: 10.1186/1471-2164-11-102 (PMC2831843; doi:10.1186/1471-2164-11-102)
Supplement: Additional file 4 — Isolates used for sequence analysis of the inlA poly(A) HT. The table provides (i) isolate identification number, (ii) source, (iii) year of isolation, (iv) state and country of isolation, (v) lineage (I, II, III or IV), and (vi) EcoRI ribotype designations for the 105 L. monocytogenes isolates that were used to build a phylogeny of the 5'end of inlA (shown in Figure 4). [file 1471-2164-11-102-S4.XLS]

## Sheet: SearchResult.xls
Additional File 4
ID (FSL collection)	Source	Year	State	Country	Lineage	Ribotype Name
FSL E1-001	animal	1997	NY		II	DUP-1039C
FSL E1-019	animal	1998	NY		II	DUP-1039C
FSL E1-056	animal	1999	NY		II	DUP-1039C
FSL E1-119	animal	2000	NY		I	DUP-1042B
FSL e1-123	animal	2001	NY	USA	II	DUP-1039C
FSL e1-124	animal	2001	NY	USA	I	DUP-1038B
FSL e1-125	animal	2000	NY	USA	I	DUP-1042B
FSL E1-258		2001	NY		II	DUP-1023B
FSL F2-034	human	1999			II	DUP-1039C
FSL F2-035	human	1999			II	DUP-1039C
FSL F2-086	human	1999	NY	USA	IV	DUP-10142
FSL F2-115	human	1999	MI	USA	II	DUP-1039C
FSL F2-208	human	1999	OH	USA	IV	DUP-10148
FSL F2-250	food	2000	NY	USA	II	DUP-1039C
FSL F2-265	environment, food	2000			II	DUP-1039C
FSL F2-308	human	2000	OH	USA	II	DUP-1039C
FSL F2-373	food	2000	NY	USA	II	DUP-1039C
FSL F2-374	food	2000	NY	USA	II	DUP-1039C
FSL F2-388	food	2000	CA		II	DUP-1039C
FSL F2-493	food	2000	NY	USA	I	DUP-1024A
FSL F2-515	food	2000	NY	USA	II	DUP-1062A
FSL F2-546	human	2000	NY	USA	II	DUP-1039C
FSL f2-590	food	2001	NY	USA	II	DUP-1057A
FSL f2-601	human	2001	NY	USA	I	DUP-1042B
FSL f2-602	human	2001	NY	USA	I	DUP-1042A
FSL f2-634	human	2001	NY	USA	II	DUP-1053A
FSL f2-637	human	2001	NY	USA	I	DUP-1044A
FSL F2-639	human	2001	NY	USA	II	DUP-1039B
FSL F2-640	food	2001	NY	USA	II	DUP-1039C
FSL F2-658	human	2001	NY	USA	I	DUP-1038B
FSL F2-661	human	2001	NY	USA	I	DUP-1042B
FSL F2-663	human	2001	NY	USA	II	DUP-1054C
FSL F2-666	food	2001	NY	USA	I	193-65-S-4
FSL F2-667	food	2001	NY	USA	I	DUP-1042B
FSL F2-672	human	2001	NY	USA	I	DUP-1044A
FSL F2-695	human	2001	NY	USA	III	DUP-1061A
FSL F2-723	food	2001	NY	USA	II	DUP-1039C
FSL F2-897	food	2001	NY	USA	I	DUP-1025A
FSL F2-898	food	2001	NY	USA	I	DUP-1052A
FSL F2-957	food	2002	NY	USA	II	DUP-1039C
FSL F3-230	animal	2003			II	DUP-1039C
FSL F3-303					II	DUP-1039C
FSL F3-311					II	DUP-1039C
FSL F3-323					II	DUP-1039C
FSL F6-493	environment, food			USA	II
FSL F6-494	environment, food			USA	II
FSL F6-495	environment, food			USA	II
FSL F6-496	environment, food			USA	II
FSL F6-497	environment, food			USA	II
FSL F6-498	environment, food			USA	I
FSL F6-499	environment, food			USA	II
FSL F6-500	environment, food		NJ	USA	II
FSL F6-501	environment, food			USA	I
FSL F7-001	food			Portugal	II	DUP-1039C
FSL F7-002	food			Portugal	II	DUP-1062D
FSL F7-010	food			Portugal	II	DUP-1062D
FSL F7-061	food			Portugal	II	DUP-1039C
FSL F7-089	food			Portugal	II	DUP-1039C
FSL F7-094	food			Portugal	II	DUP-1039C
FSL F7-127	food			Portugal	II	DUP-1053E
FSL L3-401	environment, food	2002		USA	II	DUP-1048A
FSL M2-035	human	1999			II	DUP-1054A
FSL N3-034	environment, non-food	2001	NY	USA	II	DUP-1039A
FSL N3-127	animal		NY	USA	II	DUP-1039C
FSL N3-175	environment, non-food	2002	NY		II	DUP-1045E
FSL N3-303	animal	2002	NY		II	DUP-1039C
FSL N3-316	animal	2002	NY		II	DUP-1039C
FSL N3-816	environment, non-food	2002	NY		II	DUP-1039C
FSL N4-288	animal	2001	NY	USA	I	DUP-1052A
FSL N4-289	animal	2001	NY	USA	I	DUP-1038B
FSL N4-290	animal	2001	NY	USA	II	DUP-1039C
FSL N4-291	animal	2001	NY	USA	I	DUP-16635B
FSL N4-292	animal	2001	NY	USA	II	DUP-1030B
FSL N4-293	animal	2001	NY	USA	II	DUP-1045A
FSL R2-080	food	2000	CA		II	DUP-1029A
FSL R2-115	food	2000	CA		II	DUP-1041A
FSL R2-167	food	2001	CA		II	DUP-1045B
FSL R2-200	food	2001	CA		II	DUP-1041A
FSL R2-304	human	2001	MD		II	DUP-1023A
FSL R2-493	food	2001	CA		II	DUP-1056A
FSL R2-551	food	2002	CA		II	DUP-1056A
FSL R2-656	food			China	II	DUP-1039C
FSL R2-657	food			China	II	DUP-1039C
FSL S4-019	environment, non-food	2001	NY	USA	II	DUP-1045A
FSL S4-295	environment, non-food	2001	NY	USA	II	DUP-1045B
FSL S4-304	environment, non-food	2001	NY	USA	II	DUP-1046A
FSL S4-432	environment, non-food	2002	NY	USA	II
FSL S4-470	environment, non-food	2002	NY	USA	II	DUP-1057B
FSL S4-497	environment, non-food	2002	NY	USA	II	DUP-1039C
FSL S4-548	environment, non-food	2002	NY	USA	II	DUP-1053B
FSL S4-766	environment, non-food	2002	NY	USA	II	DUP-1039E
FSL S4-821	environment, non-food	2002	NY	USA	II	DUP-1039C
FSL S4-839	environment, non-food	2002	NY	USA	I	DUP-1061A
FSL S4-848	environment, non-food	2002	NY	USA	I	DUP-1042B
FSL S4-880	environment, non-food	2002	NY	USA	II	DUP-1039C
FSL S4-887	environment, non-food	2002	NY	USA	II	DUP-1039E
FSL S4-899	environment, non-food	2002	NY	USA	II	DUP-1053C
FSL S4-941	environment, non-food	2002	NY	USA	I	DUP-1038B
FSL S6-023	environment, non-food	2002	NY	USA	I	DUP-1042C
FSL S6-072	environment, non-food	2002	NY	USA	II	DUP-1045B
FSL S6-106	environment, non-food	2002	NY	USA	II	DUP-1046A
FSL T1-045	food, pre-processed	2001		USA	II	DUP-1062D
FSL T1-061	environment, food	2001			II	DUP-1039C
FSL T1-229	environment, food	2001			I	DUP-1043A
FSL T1-269	environment, food	2001			II	DUP-1045B
