# Supplementary material for: Homopolymeric tracts represent a general regulatory mechanism in prokaryotes
Source: BMC Genomics. 2010 Feb 9;11:102. doi: 10.1186/1471-2164-11-102 (PMC2831843; doi:10.1186/1471-2164-11-102)
Supplement: Additional file 5 — Genomes sorted by G+C content. Genomes used for HT analyses sorted from the lowest to highest G+C content. This is the order used in Figure 1. [file 1471-2164-11-102-S5.XLS]

## Sheet: Sheet1
Additional File 5
Species	Accession_Number	Frequency_GC
Buchnera aphidicola	NC_008513	0.213189
Mycoplasma pulmonis	NC_002771	0.272933
Borrelia burgdorferi	NC_001318	0.288218
Clostridium tetani	NC_004557	0.290797
Clostridium botulinum	NC_009495	0.2916
Methanococcus aeolicus	NC_009635	0.312904
Mycoplasma genitalium	NC_000908	0.315479
Francisella philomiragia	NC_010336	0.330661
Staphylococcus aureus	NC_010079	0.334481
Sulfolobus tokodaii	NC_003106	0.335778
Petrotoga mobilis	NC_010003	0.342004
Methanococcus maripaludis	NC_009975	0.343337
Thermoanaerobacter pseudethanolicus	NC_010321	0.346437
Thermoanaerobacter sp	NC_010320	0.346701
Wolbachia pipentis	NC_006833	0.352134
Bacillus anthracis	NC_005945	0.360246
Bacillus thuringiensis	NC_008600	0.360597
Streptococcus agalactiae	NC_007432	0.361126
Bacillus weihenstephanensis	NC_010184	0.361139
Clostridium phytofermentans	NC_010001	0.362851
Bacillus cereus	NC_009674	0.363862
Listeria welshimeri	NC_008555	0.367491
Lactococcus lactis	NC_008527	0.367902
Picrophilus torridus	NC_005877	0.370756
Alkaliphilus oremlandii	NC_009922	0.370898
Alkaliphilus metalliredigens	NC_009633	0.374288
Sulfolobus acidocaldarius	NC_007181	0.374831
Lactobacillus helveticus	NC_010080	0.377274
Listeria innocua	NC_003212	0.378342
Enterococcus faecalis	NC_004668	0.380876
Listeria monocytogenes	NC_003210	0.384429
Listeria monocytogenes	NC_002973	0.384931
Prochlorococcus marinus	NC_009976	0.385678
Haemophilus influenzae	NC_009566	0.387008
Thermotoga lettingae	NC_009828	0.387143
Legionella pneumophila	NC_006369	0.391086
Lactobacillus reuteri	NC_009513	0.394995
Helicobacter pylori	NC_008086	0.397356
Nitratiruptor sp	NC_009662	0.398067
Streptococcus thermophilus	NC_008532	0.399885
Campylobacter concisus	NC_009802	0.40196
Mycoplasma pneumoniae	NC_000912	0.40748
Pyrococcus furiosus	NC_003413	0.410973
Thermoplasma volcanium	NC_002689	0.411437
Streptococcus gordonii	NC_009785	0.414001
Chlamydia trachomatis	NC_010287	0.416627
Bacillus pumilus	NC_009848	0.417666
Actinobacillus pleuropneumoniae	NC_010278	0.421467
Methanococcoides burtonii	NC_007955	0.422385
Methanosarcina barkeri	NC_007355	0.422895
Aquifex aeolicus	NC_000918	0.436642
Caldivirga maquilingensis	NC_009954	0.439167
Methanosarcina acetivorans	NC_003552	0.451706
Vibrio cholerae	NC_002505	0.482942
Yersinia enterocolitica	NC_008800	0.483667
Yersinia pestis	NC_008150	0.489367
Archaeoglobus fulgidus	NC_000917	0.493584
Dehalococcoides ethenogenes	NC_002936	0.496154
Escherichia coli O157:H7	NC_002695	0.516299
Escherichia coli K-12	NC_010473	0.519242
Shigella flexneri	NC_004741	0.522109
Neisseria meningitidis	NC_010120	0.531792
Xylella festidiosa	NC_010577	0.532015
Salmonella enterica typhi	NC_004631	0.532932
Neisseria gonorrhoeae	NC_002946	0.539943
Shewanella amazonensis	NC_008700	0.544452
Candidatus Methanoregula	NC_009712	0.555831
Ignicoccus hospitalis	NC_009776	0.565234
Enterobacter sakazakii	NC_009778	0.578513
Thermofilum pendens	NC_008698	0.582219
Brucella melitensis	NC_003317	0.582828
Pseudomonas syringae	NC_007005	0.600057
Mycobacterium leprae	NC_002677	0.601235
Synechococcus sp	NC_005070	0.602152
Propionibacterium acnes	NC_006085	0.602823
Geobacter sulfurreducens	NC_002939	0.61618
Rhizobium leguminosarum	NC_008380	0.619928
Corynebacterium jeikeium	NC_007164	0.622454
Nitrobacter hamburgensis	NC_007964	0.626518
Mesorhizobium loti	NC_002678	0.634717
Natronomonas pharaonis	NC_007426	0.63944
Xanthomonas campestris	NC_003902	0.655923
Chromobacterium violaceum	NC_005085	0.657101
Mycobacterium tuberculosis	NC_002755	0.657717
Mycobacterium tuberculosis	NC_000962	0.65901
Thibacillus denitrificans	NC_007404	0.663884
Deinococcus geothermalis	NC_008025	0.66995
Pseudomonas aeruginosa	NC_002516	0.671401
Ralstonia solanacearum	NC_003295	0.676159
Mycobacterium smegmatis	NC_008596	0.678389
Rhodococcus sp	NC_008268	0.679244
Bordetella pertussis	NC_002929	0.681256
Halobacterium sp.	NC_002607	0.685085
Halobacterium salinarum	NC_010364	0.685975
Myxococcus xanthus	NC_008095	0.691273
Thermus thermophilus	NC_005835	0.696022
Streptomyces coelicolor	NC_003888	0.724485
Frankia alni	NC_008278	0.730238
Kineococcus radiotolerans	NC_009664	0.745042
